# Supplementary material for: Transcriptomic profiling of Methylococcus capsulatus (Bath) during growth with two different methane monooxygenases
Source: Microbiologyopen. 2015 Dec 20;5(2):254–67. doi: 10.1002/mbo3.324 (PMC4831470; doi:10.1002/mbo3.324)
Supplement: Supplementary file 3 — Table S1. List of differentially expressed genes between cells producing sMMO and pMMO. Table S2. Summary of genes encoding c‐type cytochromes in M. capsulatus. Table S3. List of primers used in qRT‐PCR. Table S4. List of unassigned peptides from the LTQ‐ORBITRAP mass spectrometry analyses of the M. capsulatus cellular ffractions. [file MBO3-5-254-s003.zip]

Archive with 2 entries (2 files):
- mbo3324-sup-0003-TableS1_S3-S4.xlsx
- mbo3324-sup-0004-TableS2.doc
