# Supplementary material for: Transcriptomic profiling of Methylococcus capsulatus (Bath) during growth with two different methane monooxygenases
Source: Microbiologyopen. 2015 Dec 20;5(2):254–67. doi: 10.1002/mbo3.324 (PMC4831470; doi:10.1002/mbo3.324)
Supplement: Supplementary file 3 — Table S1. List of differentially expressed genes between cells producing sMMO and pMMO. Table S2. Summary of genes encoding c‐type cytochromes in M. capsulatus. Table S3. List of primers used in qRT‐PCR. Table S4. List of unassigned peptides from the LTQ‐ORBITRAP mass spectrometry analyses of the M. capsulatus cellular ffractions. [file MBO3-5-254-s003.zip › mbo3324-sup-0003-TableS1_S3-S4.xlsx]

## Sheet: Table S1
MCA #	Gene	Annotation	changes to the annotations	AmiGO	INTERPRO	Functional role	Fold change	P-Score	detected by LTQ/Orbitrap
MCA0025	zwf-1	Glucose-6-phosphate 1-dehydrogenase		GO:0004345	IPR022674, IPR022675	central intermediary metabolism	-2.047	0.001	Yes
MCA0038	eda	2-deydro-3-deoxyphosphogluconate aldolase	new start at base 39946	GO:0008675	IPR000887	central intermediary metabolism	-1.974	0.002
MCA0189	MCA0189	hypothetical protein	New start at base 201093			unknown	2.172	0
MCA0194	MCA0194	hypothetical protein				unknown	3.686	0
MCA0316	MCA0316	TetR family transcriptional regulator	new start at base 310598	GO:0006355	IPR001647	regulation	-2.489	0.001
MCA0317	MCA0317	selenium-binding family protein		GO:0008430	IPR008826	transport	-8.029	0	Yes
MCA0318	MCA0318	SCO1/SenC family / MauG family protein		GO:0016491	IPR003782, IPR009056	cofactor synthesis	-3.171	0.004	Yes
MCA0398	MCA0398	hypothetical protein		GO:0016491	IPR000683	unknown	-2.389	0.004
MCA0421	MCA0421	cytochrome c553o family protein	New start at base 420211		IPR022409, IPR011031	energy metabolism	13.936	0	Yes
MCA0423	Occ	cytochrome c553o			IPR022409, IPR011031	energy metabolism	10.051	0.001	Yes
MCA0424	MCA0424	Cytochrome c family protein	New start at base 427829	GO:0009055	IPR011031	energy metabolism	4.77	0	Yes
MCA0425	MCA0425	hypothetical protein				unknown	11.662	0
MCA0426	MCA0426	Cytochrome c family protein		GO:0009055	IPR011031	energy metabolism	8.622	0.001	Yes
MCA0427	MCA0427	hypothetical protein	New start at base 433756			energy metabolism	4.289	0
MCA0428	MCA0428	Cytochrome c family protein	New start at base 435240	GO:0009055	IPR011031	energy metabolism	7.242	0
MCA0428b	MCA0428b	Cytochrome c family protein	New annotation, bases 435848:436846	GO:0009055	IPR011031	energy metabolism	3.695	0
MCA0429	MCA0429	Cytochrome c family protein	New annotation, bases 436843:437775	GO:0009055	IPR011031	energy metabolism	5.403	0
MCA0430	MCA0430	4Fe-4S binding domain protein	New start at base 437933	GO:0009055	IPR017896	energy metabolism	6.128	0.001
MCA0431	MCA0431	Cytochrome c/sulfite reductase protein	New start at base 439008	OG:0009055; GO:0004783	IPR011031, IPR008254, IPR017927, IPR001433	energy metabolism	4.3	0	Yes
MCA0432	MCA0432	Cytochrome c family protein		GO:0009055	IPR011031	energy metabolism	2.684	0.001
MCA0433	MCA0433	NHL domain/cytochrome c family protein			IPR013017/IPR011042, IPR011031	energy metabolism	2.272	0
MCA0435	MCA0435	TonB domain protein			IPR016866	transport	2.031	0
MCA0437	MCA0437	TolQ/ExbB proton channel family protein		GO:0008565	IPR002898	transport	2.193	0.001
MCA0440	MCA0440	TonB-dependent receptor	New start at base 450475	GO:0005215	IPR012910	transport	5.65685	0.00705834
MCA0441	MCA0441	TonB domain protein		GO:0008565	IPR006260	transport	5.74909	0.015661
MCA0442	MCA0442	TolQ/ExbB proton channel family protein		GO:0008565	IPR002898	transport	4.69134	0.00503073	Yes
MCA0443	MCA0443	ExbD/TolR family protein		GO:0005215	IPR003400	transport	2.33486	0.00376943	Yes
MCA0444	MCA0444	MauG family protein		GO:0009055	IPR009056	cofactor synthesis	2.707	0.002	Yes
MCA0445b	MCA0445b	hypothetical protein	New annotation, bases c(457198:458067)			unknown	4.418	0.005
MCA0446b	MCA0446b	hypothetical protein	New annotation, bases c(458132:458878)			unknown	4.403	0.007
MCA0447	MCA0447	response regulator		GO:0003700	IPR003593, IPR002197	regulation	2.939	0.005
MCA0558b	MCA0558b	hypothetical protein	New annotation, bases 588689:589315		IPR014955	unknown	7.092	0
MCA0568	tsf	Elongation factor Ts		GO:0003746	IPR000449, IPR014039	protein fate	-2.122	0	Yes
MCA0570	frr	Ribosome-recycling factor Frr		GO:0006415	IPR023584	transcription	-2.071	0.001
MCA0572	cdsA	Phosphatidate cytidylyltransferase		GO:0004605	IPR000374	fatty acid metabolism	-2.19	0
MCA0662	MCA0662	hypothetical protein		GO:0006810	IPR002549	unknown	-2.279	0.001
MCA0752	MCA0752	hypothetical protein		GO:0005230		transport	-2.405	0
MCA0801	MCA0801	hypothetical protein	New annotation, bases 841353:841625			unknown	6.58	0
MCA0825	MCA0825	AraC family transcriptional regulator		GO:0043565	IPR018060	regulation	-2.02	0
MCA0879	coxB	Cytochrome c oxidase subunit B		GO:0004129	IPR011759, IPR002429, IPR009056	energy metabolism	-1.8	0	Yes
MCA0880	coxA	Cytochrome c oxidase subunit A		GO:0004129	IPR023616, IPR000883	energy metabolism	-2.042	0.001
MCA0881	MCA0881	hypothetical protein				energy metabolism	-2.02	0
MCA0882	ctaG	cytochrome c oxidase assembly protein CtaG		GO:0008535	IPR007533	energy metabolism	-2.209	0
MCA0883	coxC	Cytochrome c oxidase subunit C		GO:0004129	IPR000298	energy metabolism	-1.972	0	Yes
MCA0883b	MCA0883b	hypothetical protein	New annotation, bases 930064:930279			unknown	-3.36	0
MCA0947	MCA0947	hypothetical protein	new start at base 989661		IPR010870	transport	-2.643	0
MCA1000	MCA1000	hypothetical protein	New start at base 1046985	GO:0016811	IPR008901	fatty acid metabolism	3.085	0
MCA1001	MCA1001	hypothetical protein			IPR013096	unknown	3.268	0.001
MCA1002	MCA1002	Glutathione S-transferase domain protein		GO:0016740	IPR004045, IPR017933	unknown	4.361	0	Yes
MCA1024	MCA1024	hypothetical protein		GO:0006826	IPR007845	transport	6.777	0
MCA1040	MCA1040	hypothetical protein		GO:0005507	IPR004323	unknown	-1.957	0
MCA1097	feoB	Ferrous iron transport protein FeoB		GO:0015093	IPR011619, IPR011642, IPR011640	transport	2.092	0.001
MCA1098	feoA	Ferrous iron transport protein FeoA		GO:0015093	IPR007167	transport	2.094	0.002
MCA1101	MCA1101	multicopper oxidase	New start at base 1155859	GO:0005507	IPR011707, IPR001117, IPR011706	unknown	5.055	0
MCA1185	MCA1185	Cytochrome c family protein		GO:0009055	IPR009056	energy metabolism	13.764	0	Yes
MCA1186	MCA1186	hypothetical protein				unknown	30.597	0	Yes
MCA1187	MCA1187	Cytochrome c family protein		GO:0009055	IPR009056	energy metabolism	28.271	0	Yes
MCA1187b	MCA1187b	hypothetical protein	New annotation, bases 1244192:1244383			unknown	44.655	0
MCA1188	MCA1188	pyrophosphatase		GO:0009678	IPR004131	energy metabolism	23.17	0	Yes
MCA1189	MCA1189	hypothetical protein			IPR009078	transport	28.764	0	Yes
MCA1190	MCA1190	hypothetical protein		GO:0046914	IPR009078	transport	23.993	0	Yes
MCA1191	MCA1191	SCO1/SenC family protein		GO:0020037	IPR012336, IPR003782	transport	24.315	0	Yes
MCA1192	MCA1192	hypothetical protein			IPR007410	transport	16.341	0	Yes
MCA1193	MCA1193	Dynamin-like protein		GO:0003924	IPR001401	unknown	9.778	0	Yes
MCA1193b	MCA1193b	DUF4242 family protein			IPR025336	unknown	32.083	0
MCA1194	mmoX	Methane monooxygenase component A alpha chain		GO:0015049	IPR003430	central intermediary metabolism	332.952	0	Yes
MCA1195	mmoY	Methane monooxygenase component A beta chain		GO:0015049	IPR003430	central intermediary metabolism	119.231	0	Yes
MCA1196	mmoB	Methane monooxygenase regulatory protein B		GO:0015049	IPR003430	central intermediary metabolism	66.459	0	Yes
MCA1198	mmoZ	Methane monooxygenase component A gamma chain		GO:0015049	IPR003430	central intermediary metabolism	50.019	0	Yes
MCA1199	mmoD	Methane monooxygenase component D		GO:0015049	IPR003430	central intermediary metabolism	83.788	0
MCA1200	mmoC	Methane monooxygenase component C		GO:0015049	IPR003430	central intermediary metabolism	79.878	0	Yes
MCA1201	mmoF	Methane monooxygenase component F		GO:0015049	IPR003430	central intermediary metabolism	27.491	0	Yes
MCA1202	mmoG	Methane monooxygenase chaperonin component		GO:0005524	IPR002423	protein fate	29.882	0	Yes
MCA1203	mmoQ	response regulator		GO:0000156	IPR013976, IPR001789, IPR000160	regulation	3.057	0
MCA1205	mmoR	transcriptional regulator		GO:0003700	IPR003593, IPR002197	regulation	14.367	0	Yes
MCA1206	MCA1206	hypothetical protein	New annotation bases, c(1268751..1268936)			unknown	-3.362	0
MCA1207	MCA1207	DUF1255 family protein			IPR009664	unknown	-2.283	0.001
MCA1370	bfd	Bacterioferritin-associated ferredoxin		GO:0051537	IPR007419	unknown	2.26	0.001
MCA1486	tatC	Sec-independent protein translocase subunit C		GO:0043953	IPR002033	transport	-2.146	0
MCA1597	MCA1597	Multidrug efflux transporter MexF		GO:0005215	IPR001036	transport	-2.101	0.001
MCA1648	gloA	Lactoylglutathione lyase		GO:0004462	IPR004360	Regulation	2.933	0	Yes
MCA1649	MCA1649	hypothetical protein	New annotation, bases c(1752623:1752997)			unknown	16.176	0
MCA1652	pgpA	Phosphatidylglycerophosphatase A		GO:0008962	IPR007686	fatty acid metabolism	-2.222	0
MCA1763	MCA1763	hypothetical protein		GO:0016020	IPR014550	unknown	-2.039	0.006
MCA1796	pmoB	Particulate methane monooxygenase alpha subunit		GO:0015049	IPR006833	central intermediary metabolism	-7.155	0
MCA1797	pmoA	Particulate methane monooxygenase beta subunit		GO:0015049	IPR003393	central intermediary metabolism	-3.789	0
MCA1807	MCA1807	TetR family transcriptional regulator		GO:0006351	IPR001647, IPR015292	regulation	-2.609	0.001
MCA1808	MCA1808	permease subunit of ABC transporter		GO:0043190	IPR02585, IPR003838	transport	-2.092	0.001
MCA1853	carA	Carbamoyl-phosphate synthase small chain		GO:0070409	IPR002474, IPR017926	protein fate	-1.998	0.001
MCA1902	MCA1902	hypothetical protein				unknown	2.844	0
MCA1903	MCA1903	hypothetical protein	New start at base c(2049716)	GO:0010181	IPR007329	unknown	3.729	0
MCA1904	MCA1904	hypothetical protein				unknown	6.642	0	Yes
MCA1905	mopI	outer membrane protein MopI				unknown	22.843	0	Yes
MCA1906	MCA1906	MauG family protein		GO:0009055	IPR009056, IPR011031	cofactor synthesis	14.704	0	Yes
MCA1960	petC	Ubiquinol-cytochrome c reductase, cytochrome c1 subunit		GO:0009055	IPR002326	energy metabolism	-2.61	0.001
MCA1961	petB	Ubiquinol-cytochrome c reductase, cytochrome b subunit		GO:0009055	IPR005797, IPR005798	energy metabolism	-2.422	0.001
MCA1968	MCA1968	permease subunit of ABC transporter		GO:0005215	IPR003453	transport	-2.208	0.001
MCA2010	MCA2010	Calx-domain cytochrome c protein			IPR003644	energy metabolism	3.192	0.006
MCA2031	MCA2031	hypothetical protein				unknown	-4.025	0.028
MCA2052	MCA2052	1-acyl-sn-glycerol-3-phosphate acyltransferase		GO:0016746	IPR002123	fatty acid metabolism	-1.95	0.014	Yes
MCA2129	MCA2129	Multicopper oxidase family protein	new star at base c(2292715)	GO:0005507	IPR011707, IPR011706	unknown	-2.351	0	Yes
MCA2130	MCA2130	hypothetical protein				unknown	-3.941	0	Yes
MCA2160	MCA2160	cytochrome c553o family protein			IPR011031	energy metabolism	8.991	0
MCA2161	MCA2161	hypothetical protein	New start at base c(2333311)	GO:0004601	IPR000326	fatty acid metabolism	2.08	0.002
MCA2163	MCA2163	hypothetical protein	New start at base 2334417			unknown	6.912	0	Yes
MCA2168	MCA2168	hypothetical protein	New annotation, bases 2340960:2341313			unknown	3.177	0.001
MCA2169	MCA2169	hypothetical protein				unknown	56.982	0
MCA2170	MCA2170	CopC-like protein		GO:0005507	IPR007348	transport	16.823	0
MCA2170b	MCA2170b	AmoD-like protein	New annotation, bases 2343371:2344063			unknown	66.904	0
MCA2171	MCA2171	hypothetical protein	New start at base 2344076			unknown	23.113	0
MCA2172	MCA2172	ATP-binding subunit of ABC transporter		GO:0005524	IPR003593	transport	8.648	0
MCA2173	MCA2173	permease subunit of ABC transporter		GO:0016021	IPR025857, IPR003838	transport	2.062	0.037
MCA2174	MCA2174	substrate-binding subunit of ABC transporter		GO:0046872	IPR006127	transport	6.883	0
MCA2175	MCA2175	hypothetical protein		GO:0016740		transport	4.099	0
MCA2176	MCA2176	hypothetical protein	new start at base c(2349493)			unknown	2.377	0.002
MCA2177	MCA2177	hypothetical protein				unknown	87.188	0
MCA2179	MCA2179	hypothetical protein				unknown	2.242	0.001	Yes
MCA2208	MCA2208	putative protease	new start at c(2384671)	GO:0004222	IPR008915	protein fate	-2.185	0
MCA2224	MCA2224	hypothetical protein	new start at base 2402698		IPR022409, IPR003599, IPR002859	unknown	-2.127	0.004
MCA2225	MCA2225	hypothetical protein	new start at base 2404082			unknown	-2.18	0.001
MCA2242	MCA2242	Calcineurin-like phosphoesterase		GO:0016787	IPR024654	unknown	-2.094	0
MCA2248	MCA2248	Obg-like GTPase		GO:0003924	IPR006073	unknown	-2.031	0
MCA2259	MCA2259	cytochrome c553o family protein	new start at base 2449265		IPR022409, IPR011031	energy metabolism	11.287	0	Yes
MCA2266	MCA2266	hypothetical protein				unknown	6.731	0
MCA2321	MCA2321	putative TonB-dependent receptor		GO:0005215	IPR012910, IPR000531	transport	-11.192	0
MCA2385	nqrE	Na(+)-translocating NADH-quinone reductase subunit E		GO:0016655	IPR003667	energy metabolism	-2.031	0
MCA2386	nqrD	Na(+)-translocating NADH-quinone reductase subunit D		GO:0016655	IPR003667	energy metabolism	-2.016	0	Yes
MCA2387	nqrC	Na(+)-translocating NADH-quinone reductase subunit C		GO:0016655	IPR007329	energy metabolism	-2.126	0	Yes
MCA2388	nqrB	Na(+)-translocating NADH-quinone reductase subunit B		GO:0016655	IPR004338	energy metabolism	-2.545	0	Yes
MCA2389	nqrA	Na(+)-translocating NADH-quinone reductase subunit A		GO:0016655	IPR008703, IPR022615	energy metabolism	-2.315	0	Yes
MCA2554	MCA2554	hypothetical protein	new annotation, bases c(2734440..2734853)			unknown	-2.169	0.003
MCA2588	lpxD	UDP-3-O-acylglucosamine N-acyltransferase		GO:0016740	IPR020573, IPR001451	fatty acid metabolism	2.126	0
MCA2589	mopE	MopE protein			IPR021655	transport	16.396	0
MCA2590	MCA2590	MauG family protein		GO:0009055	IPR009056	cofactor synthesis	11.975	0	Yes
MCA2778	MCA2778	Formaldehyde-activating enzyme domain protein		GO:0019649	IPR014826	central intermediary metabolism	2.189	0.002
MCA2976	MCA2976	response regulator		GO:0000156	IPR001789, IPR002197	regulation	2.43	0
MCA2981	MCA2981	hypothetical protein				unknown	1.974	0

## Sheet: Table S3
List of primers used in qRT-PCR
MCA0318-F: GTCTACACGGTTTCGGTGCT
MCA0318-R: CTGGTTTTCCAGCGATGATT
MCA0421-F: AGCACAATTCCACCAGAACC
MCA0421-R: CCTACCGGATCGTAGCCATA
MCA0426-F: GATCATCGACAACTGCAACG
MCA0426-R: CTTCAAACGGAACACCGACT
MCA1068-F: GTCATGGCATCGAGGGTTAC
MCA1068-R: CGTCCTGAACAACCGAAAGT
MCA1185-F: GCTAGCCGGAGGAACTACG
MCA1185-R: TGATGAGGTAGTCCCGGTTC
MCA2160-F: CAGATACCCAAGCCTTCCTG
MCA2160-R: TCTCCCAGGGATGACTGTTC
MCA2603-F: AAGAAGGCCGAGACCTGTTC
MCA2603-R: TCAGAACCGAAACGAAATCC
mopB-F: CCAGCACGGTTTGATACTGA
mopB-R: TTCTTTTCACGATCCGCTTC

## Sheet: Table S4
Locus tag	subcellular location	Peptide(s)	Included on microarray	Notes
MCA0156b	OM (0 µM CuSO4)	SGPLIFLTVGSQVPFDR	No	Originally annotated as MCA0156 with authentical frame shift. Contains Glycosyltransferase family 28 C-terminal domain (PF04101).
		SGISVVHGEDELWQLLDK		MCA0156 migth be two ORFs: MCA0156a and MCA0156b. MCA0156a is an Alg14-like domain protein (PF08660).
MCA0191	IM (0, 0.8, 1.6 µM CuSO4)	IQKYEKTVTLAGTVTGHGGAITHGK	Yes	Hypothetical lipoprotein. Paralogous to MCA1029
		VISSSTLENTNR
MCA0347b	S (0 µM CuSO4)	HFPVVEVVVMPPQGHTLNR	Yes	Identified by Karlsen et al. (2008) from the surface of sMMO expressing cells. DUF1775 family protein.
		NGNLPGTQYAGFTFR
MCA0445b	S (0, 0.8, 1.6 µM CuSO4)	FVFQK	Yes	Identified by Karlsen et al. (2008) from the surface of sMMO expressing cells. Paralogous to MCA0446b
		WFLIDLSGLK
		LNVTINAK
		SDLIPALTVWR
MCA0446b	S (0 µM CuSO4)	HNVNYQLTVDVK	Yes	Identified by Karlsen et al. (2008) from the surface of sMMO expressing cells. Paralogous to MCA0446b
MCA0627b	OM (1.6, 5.0 µM CuSO4)	CQVLNHGGQR	Yes	Unknown protein
		SSGVELFELLEKEPR
		FLMPIR
MCA0694	(0, 0.8, 1.6, 5.0 µM CuSO4)	LNEEITAPAVR	No	Translation initiation factor IF-3 (infC). Originally annotated with authentical frame shift.
		LIGADGQQLGIVSSR		It is known that transcription of translation initiation factor IF-3 can start from rare initial codons (ATA, ATT, ATC, CTG).
		FRPGTDEGDYQVK		The first ATC codon, bases 731137-73119, is chosen as start for MCA0694.
		RIETDLEEYASVEQFPK
MCA0773	P (0 µM CuSO4)	TVNAQLLAELDK	Yes	Unknown protein with predicted leader sequence.
MCA0803	P, IM, OM	IMAHVHGGK	Yes	Unknown integral membrane methionine-rich protein. Homologues found in other gamma-proteobacteria methylotrophs
	(0, 0.8, 1.6, 5.0 µM CuSO4)	TMADAAMGAAK		Putative ATC initial codon
		HLVQSSHNVATVAK
		VFTHPLVLFGLGMAAGYYIHK
		EIIGSAMSVAEGGKDFILQQR
		ENLEDLLAER
		QEGSER
MCA0890	OM (0 µM CuSO4)	FDFLHGSAVDVGGGAVAFLADAMGGK	Yes	Unknown protein
		QGHALLTDDHLGIVR
		EGVFLAVPSVPFVRPYR
MCA1129b	P (0.8, 1.6 µM CuSO4)	MMQDHMLQMHEIMDK	Yes	Unknown protein. Probably a lipoprotein
		SHHQMMMQMQHQGGMSHGGSAGAAAK
MCA1193b	P (0 µM CuSO4)	TVIDPTTAE	Yes	DUF4242 family protein
MCA1206	P (0.8, 1.6 µM CuSO4)	EILAATSGFTDK	Yes	Unknown protein
	OM (0, 1.6 µM CuSO4)
MCA1236	OM (5.0 µM CuSO4)	GVGIAASHDGPAFIPFGFVK	Yes	TIGR4073 family protein. Paralogous to MCA2460
		TLSGAFDVVTFPIPTAPL
		SDPAYVWDRFDQETQYGYFEPAK
MCA1368	OM (0 µM CuSO4)	DLLAFSDHQIR	Yes	YcxB-family protein (PF14317)
		IPWSEILR
		LRDFVK
MCA1395	OM (0 µM CuSO4)	AIALSDLLICVLSK	Yes	Ras-like GTPase family protein
		ALAELLTLLEIPGVAR
		IMTWPVR
		EFGPEVEK
MCA1421b	OM (5.0 µM CuSO4)	VMPRTPAAVRPMAR	No	On opposite DNA thread of DNA gyrase, A subunit.
		SSSRSSMAILPLGR
		IGRMALMR
MCA1547b	OM (1.6 µM CuSO4)		Yes	Integral membrane protein. On opposite DNA thread of MCA1547
MCA1570	P (1.6 µM CuSO4)		Yes	Integral membrane protein. Probably a lipoprotein
MCA1877	P (5.0 µM CuSO4)	YLDEPILDNIKR	Yes	Unknown protein. Probably a kinase
		TSPELEQMLVER
MCA1883b	OM (5.0 µM CuSO4)	VNLLHADVETQGGILQDPVSR	No	Unknown protein with sequence similarity to linear gramicidin subunit D from Pseudomonas aeruginosa.
		VVPFHR		On opposite DNA thread of MCA1883, a non-ribosomal peptide synthetase
		VQPADVVAVGR
		HGGFDPLHR
MCA2041b	IM (0 µM CuSO4)	INYAQTAEQQANVK	Yes	Paralogous to MCA1144. Probably a lipoprotein.
MCA2042	OM (1.6 µM CuSO4)	LLTAEEEK	No	Originally annotated with authentical premature stop due to mutation at base c(2195126) causing a GAG(Glu) to TAG(Stop) change
		GLPLLDLIEEGNLGLIR		RNA polymerase sigma factor. This ORF is intact in strain Texas
MCA2170b	IM (0, 0.8 µM CuSO4)	TYLSIDLLDR	Yes	Unknown integral membrane protein
		RVIEEDLGEGGQLPK
		TLAEVPAK
MCA2280c	IM (0, 1.6 µM CuSO4)	EGMSYSEVKAIIGASGVELSR	Yes	DUF3862 family protein
MCA2286	P (0, 0.8, 1.6 µM CuSO4)	LDDGDLAFLHEVFETAER	Yes	Unknown protein. Paralogous to MCA1588.
		IKPMADRHPEYQDIYASAIDLYK
MCA2322b	IM, OM	NHMSQSLEQK	No	Unknown protein
	(0, 0.8, 1.6, 5.0 µM CuSO4)	VIFDTAFGLLDKIK
		SQEGPDAFAKAVDGMTPEEVIELAR
		TEINAR
		IAMGDPEFRQYASWDDMIAKLVDTSLGSPR
		QGAGQQPAPLR
MCA2630	P (0 µM CuSO4)	SALLNTWLQFAPSDHVEELLAK	Yes	Ferritin-like protein
	OM (5.0 µM CuSO4)	NVFNNLAEASEKEK
